# Supplementary material for: Dengue incidence and length of viremia by RT-PCR in a prospective observational community contact cluster study from 2005–2009 in Indonesia
Source: PLoS Negl Trop Dis. 2023 Feb 6;17(2):e0011104. doi: 10.1371/journal.pntd.0011104 (PMC9901748; doi:10.1371/journal.pntd.0011104)
Supplement: S1 Data — (XLSX) [file pntd.0011104.s007.xlsx]

## Sheet: Index
CaseID	Year	Group	Age (year)	Sex (1=Male, 2=Female)	Lab Category	Cluster No	PCR in FD1	IgM in FD1	Viral isol	Fever duration	Dengue WHO 1997	Immune response	Viremia length (day)
IC01	2005	Index	4	1	IgM Pos	1	Negative	Positive	Negative	12	DSS	Secondary	NA
IC02	2005	Index	7	2	IgM Pos	2	Negative	Positive	Negative	5	DSS	Secondary	NA
IC03	2005	Index	10	2	IgM Pos	3	Negative	Positive	Negative	4	DHF	Secondary	NA
IC04	2005	Index	13	1	IgM Pos	4	Negative	Positive	Negative	7	DF	Secondary	NA
IC05	2005	Index	11	1	IgM Pos	5	Negative	Positive	Negative	6	DF	Secondary	NA
IC06	2005	Index	11	2	PCR Pos	6	DEN-2	Negative	DEN-2	4	DF	Primary	NA
IC07	2005	Index	18	1	PCR+IgM Pos	7	DEN-3	Positive	Negative	7	DF	Primary	NA
IC08	2005	Index	17	1	IgM Pos	8	Negative	Positive	Negative	5	DF	Primary	NA
IC09	2005	Index	21	1	IgM Pos	9	Negative	Positive	Negative	6	DF	Secondary	NA
IC10	2005	Index	4	1	IgM Pos	10	Negative	Positive	Negative	4	DF	Primary	NA
IC11	2005	Index	10	1	IgM Pos	11	Negative	Positive	Negative	5	DSS	Secondary	NA
IC12	2005	Index	11	2	IgM Pos	12	Negative	Positive	Negative	6	DF	Secondary	NA
IC13	2005	Index	7	1	IgM Pos	13	Negative	Positive	Negative	6	DSS	Secondary	NA
IC14	2005	Index	5	2	PCR+IgM Pos	14	DEN-3	Positive	Negative	3	DF	Secondary	NA
IC15	2005	Index	21	1	PCR+IgM Pos	15	DEN-2	Positive	Negative	5	DHF	Secondary	NA
IC16	2005	Index	4	1	IgM Pos	16	Negative	Positive	Negative	6	DHF	Primary	NA
IC17	2005	Index	5	1	IgM Pos	17	Negative	Positive	Negative	6	DHF	Secondary	NA
IC18	2005	Index	10	1	PCR+IgM Pos	18	DEN-2	Positive	Negative	5	DHF	Secondary	NA
IC19	2005	Index	5	1	IgM Pos	19	Negative	Positive	Negative	3	DF	Secondary	NA
IC20	2005	Index	7	1	IgM Pos	20	Negative	Positive	Negative	4	DHF	Secondary	NA
IC21	2005	Index	5	2	IgM Pos	21	Negative	Positive	Negative	5	DHF	Secondary	NA
IC22	2006	Index	11	1	IgM Pos	22	Negative	Positive	Negative	5	DF	Secondary	NA
IC23	2006	Index	6	1	IgM Pos	23	Negative	Positive	Negative	5	DHF	Secondary	NA
IC24	2006	Index	25	2	IgM Pos	24	Negative	Positive	Negative	5	DHF	Secondary	NA
IC25	2006	Index	12	2	IgM Pos	25	Negative	Positive	Negative	6	DF	Secondary	NA
IC26	2006	Index	4	1	IgM Pos	26	Negative	Positive	Negative	7	DHF	Secondary	NA
IC27	2006	Index	14	1	IgM Pos	27	Negative	Positive	Negative	5	DHF	Secondary	NA
IC28	2006	Index	4	1	IgM Pos	28	Negative	Positive		6	DF	Secondary	NA
IC29	2006	Index	7	1	IgM Pos	29	Negative	Positive	Negative	4	DF	Secondary	NA
IC30	2006	Index	10	2	IgM Pos	30	Negative	Positive	Negative	4	DHF	Secondary	NA
IC31	2006	Index	42	2	IgM Pos	31	Negative	Positive	Negative	7	DF	Secondary	NA
IC32	2006	Index	10	1	IgM Pos	32	Negative	Positive	Negative	6	DHF	Secondary	NA
IC33	2006	Index	6	2	IgM Pos	33	Negative	Positive	Negative	8	DF	Secondary	NA
IC34	2006	Index	6	1	IgM Pos	34	Negative	Positive	Negative	5	DSS	Secondary	NA
IC35	2006	Index	32	2	PCR+IgM Pos	35	DEN-3	Positive	Negative	5	DHF	Secondary	NA
IC36	2006	Index	28	1	IgM Pos	36	Negative	Positive	Negative	6	DHF	Secondary	NA
IC37	2007	Index	11	2	IgM Pos	37	Negative	Positive	Negative	5	DHF	Secondary	NA
IC38	2007	Index	46	2	IgM Pos	38	Negative	Positive	Negative	4	DF	Secondary	NA
IC39	2007	Index	13	1	PCR Pos	39	DEN-2	Negative	Negative	7	DF	Secondary	NA
IC40	2007	Index	6	1	IgM Pos	40	Negative	Positive	Negative	6	DF	Secondary	NA
IC41	2007	Index	15	2	IgM Pos	41	Negative	Positive	Negative	6	DHF	Secondary	NA
IC42	2007	Index	8	1	PCR Pos	42	DEN-3	Negative	Negative	4	DF		NA
IC43	2007	Index	22	2	IgM Pos	43	Negative	Positive	Negative	3	DHF	Secondary	NA
IC44	2007	Index	25	1	PCR+IgM Pos	44	DEN-3	Positive	DEN-3	5	DHF	Primary	NA
IC45	2007	Index	11	1	IgM Pos	45	Negative	Positive	Negative	5	DF	Secondary	NA
IC46	2007	Index	19	1	IgM Pos	46	Negative	Positive	Negative	8	DHF	Secondary	NA
IC47	2007	Index	29	1	PCR+IgM Pos	47	DEN-2	Positive	Negative	6	DF	Secondary	NA
IC48	2007	Index	9	1	IgM Pos	48	Negative	Positive	Negative	8	DF	Secondary	NA
IC49	2007	Index	9	2	PCR+IgM Pos	49	DEN-3	Positive		7	DF	Secondary	NA
IC50	2007	Index	37	1	IgM Pos	50	Negative	Positive	Negative	6	DF	Secondary	NA
IC51	2007	Index	35	2	PCR+IgM Pos	51	DEN-3	Positive	Negative	9	DHF	Secondary	NA
IC52	2007	Index	6	1	IgM Pos	52	Negative	Positive		6	DHF	Secondary	NA
IC53	2007	Index	26	1	PCR+IgM Pos	53	DEN-4	Positive	Negative	5	DF	Secondary	NA
IC54	2007	Index	4	2	IgM Pos	54	Negative	Positive	Negative	8	DHF	Secondary	NA
IC55	2007	Index	12	1	IgM Pos	55	Negative	Positive	Negative	8	DF	Secondary	NA
IC56	2007	Index	5	2	PCR+IgM Pos	56	DEN-1	Positive	Negative	6	DHF	Secondary	NA
IC57	2007	Index	44	1	PCR+IgM Pos	57	DEN-3	Positive	Negative	8	DF	Secondary	NA
IC58	2007	Index	12	2	IgM Pos	58	Negative	Positive	Negative	7	DSS	Secondary	NA
IC59	2007	Index	17	2	IgM Pos	59	Negative	Positive		4	DHF	Secondary	NA
IC60	2007	Index	43	1	PCR Pos	60	DEN-4	Negative		4	DHF		NA
IC61	2008	Index	23	1	IgM Pos	61	Negative	Positive		5	DF	Secondary	NA
IC62	2008	Index	7	2	PCR+IgM Pos	62	DEN-2	Positive		7	DHF	Secondary	NA
IC63	2008	Index	17	1	IgM Pos	63	Negative	Positive		7	DF	Secondary	NA
IC64	2008	Index	13	1	PCR+IgM Pos	64	DEN-3	Positive		7	DSS	Secondary	NA
IC65	2008	Index	11	2	PCR+IgM Pos	65	DEN-3	Positive		8	DSS	Secondary	NA
IC66	2008	Index	8	1	PCR+IgM Pos	66	DEN-3	Positive		6	DHF	Secondary	NA
IC67	2008	Index	6	1	IgM Pos	67	Negative	Positive		6	DHF	Secondary	NA
IC68	2008	Index	6	1	IgM Pos	68	Negative	Positive		7	DHF	Secondary	NA
IC69	2008	Index	7	1	IgM Pos	69	Negative	Positive		7	DHF	Secondary	NA
IC70	2008	Index	13	1	IgM Pos	70	Negative	Positive		8	DHF	Secondary	NA
IC71	2008	Index	4	1	IgM Pos	71	Negative	Positive		4	DSS	Secondary	NA
IC73	2008	Index	10	2	IgM Pos	73	Negative	Positive		6	DHF	Secondary	NA
IC74	2008	Index	15	2	IgM Pos	74	Negative	Positive		8	DHF	Secondary	NA
IC75	2008	Index	12	2	PCR+IgM Pos	75	DEN-4	Positive		8	DHF	Secondary	NA
IC76	2008	Index	20	1	PCR Pos	76	DEN-1	Negative	Negative	6	DHF	Secondary	NA
IC77	2008	Index	11	2	IgM Pos	77	Negative	Positive		6	DF	Primary	NA
IC78	2008	Index	21	2	IgM Pos	78	Negative	Positive		5	DHF	Secondary	NA
IC79	2008	Index	13	1	IgM Pos	79	Negative	Positive		5	DHF	Secondary	NA
IC80	2008	Index	29	1	IgM Pos	80	Negative	Positive		3	DHF	Secondary	NA
IC81	2008	Index	22	2	PCR Pos	81	DEN-1	Negative	Negative	3	DF	Secondary	NA
IC83	2008	Index	30	1	PCR+IgM Pos	83	DEN-3	Positive	Negative	4	DF	Secondary	NA
IC84	2008	Index	9	2	IgM Pos	84	Negative	Positive		4	DSS	Secondary	NA
IC85	2008	Index	19	2	PCR+IgM Pos	85	DEN-3	Positive	Negative	3	DHF	Secondary	NA
IC86	2008	Index	8	1	IgM Pos	86	Negative	Positive		6	DHF	Secondary	NA
IC87	2008	Index	8	1	PCR+IgM Pos	87	DEN-1	Positive	Negative	1	DHF	Secondary	NA
IC88	2008	Index	11	1	IgM Pos	88	Negative	Positive		1	DSS	Secondary	NA
IC89	2009	Index	25	2	IgM Pos	89	Negative	Positive		4	DHF	Secondary	NA
IC90	2009	Index	13	1	IgM Pos	90	Negative	Positive		5	DHF	Secondary	NA
IC91	2009	Index	21	2	IgM Pos	91	Negative	Positive		5	DHF	Secondary	NA
IC92	2009	Index	15	1	IgM Pos	92	Negative	Positive		1	DF	Secondary	NA
IC93	2009	Index	35	2	PCR Pos	93	DEN-3	Negative	Negative	3	DHF	Secondary	NA
IC94	2009	Index	27	1	PCR Pos	94	DEN-3	Negative		4	DF	Secondary	NA
IC95	2009	Index	45	1	IgM Pos	95	Negative	Positive		7	DF	Secondary	NA
IC96	2009	Index	4	1	IgM Pos	96	Negative	Positive		4	DF	Secondary	NA
IC97	2009	Index	16	1	PCR+IgM Pos	97	DEN-2	Positive		4	DF	Secondary	NA
IC98	2009	Index	13	1	PCR+IgM Pos	98	DEN-1	Positive		1	DHF	Secondary	NA
IC99	2009	Index	27	1	PCR+IgM Pos	99	DEN-1	Positive		3	DF	Secondary	NA
Note :	NA	Not Applicable
Sex:	1=Male, 2=Female

## Sheet: Community Contact
CaseID	Year	Group	Age (year)	Sex (1=Male, 2=Female)	Lab Category	Cluster No	PCR in FD1	IgM in FD1	Viral isol	Dengue WHO 1997	Immune response	Viremia length (day)
ED1	2007	Symptomatic	33	1	PCR Pos	46	DEN-2	Negative	DEN-2	DF	Primary	8
ED2	2006	Symptomatic	8	1	PCR Pos	27	DEN-3	Negative	Negative	DHF	Secondary	5
ED3	2005	Symptomatic	6	1	PCR Pos	14	DEN-3	Negative	DEN-3	DHF	Secondary	4
ED4	2006	Symptomatic	6	1	PCR Pos	31	DEN-3	Negative	DEN-3	DF	Primary	3
ED5	2005	Symptomatic	12	2	PCR Pos	3	DEN-1	Negative	DEN-1	DF	Secondary	2
ED6	2005	Symptomatic	11	2	PCR Pos	3	DEN-1	Negative	DEN-1	DF	Secondary	2
ED7	2005	Symptomatic	8	1	PCR Pos	14	DEN-3	Negative	DEN-3	DHF	Secondary	2
ED8	2005	Symptomatic	7	2	PCR Pos	3	DEN-1	Negative	DEN-1	DF	Secondary	1
ED9	2005	Symptomatic	30	1	PCR Pos	9	DEN-3	Negative	Negative	DF	Secondary	1
ED10	2005	Symptomatic	9	1	PCR Pos	10	DEN-2	Negative	DEN-2	DF	Secondary	1
ED11	2005	Symptomatic	19	2	PCR Pos	14	DEN-3	Negative	Negative	DF	Secondary	1
ED12	2005	Symptomatic	8	2	PCR Pos	17	DEN-3	Negative	Negative	DF	Secondary	1
ED13	2008	Symptomatic	5	1	IgM Seroconversion	69	Negative	Negative		DF	Primary	0
PED1	2007	Symptomatic	20	1	PCR Pos	59	DEN-3	Negative	Negative	DF	Primary	13
PED2	2006	Symptomatic	10	1	PCR Pos	28	DEN-3	Negative		DF	Secondary	6
PED3	2006	Symptomatic	38	2	PCR Pos	31	DEN-3	Negative	Negative	DF	Secondary	6
PED4	2005	Symptomatic	15	1	PCR Pos	8	DEN-1	Negative	Negative	DHF	Primary	6
PED5	2008	Symptomatic	10	2	PCR Pos	84	DEN-3	Negative		DF	Primary	6
PED6	2005	Symptomatic	9	1	PCR Pos	12	DEN-3	Negative		DHF	Secondary	6
PED7	2008	Symptomatic	6	2	PCR Pos	79	DEN-1	Negative		DF	Primary	5
PED8	2005	Symptomatic	7	2	PCR Pos	5	DEN-3	Negative	Negative	DHF	Secondary	8
PED9	2005	Symptomatic	23	2	PCR Pos	8	DEN-1	Negative	DEN-1	DF	Secondary	5
PED10	2007	Symptomatic	4	1	PCR Pos	43	DEN-2	Negative		DF	Secondary	5
PED11	2005	Symptomatic	10	2	PCR Pos	12	DEN-4	Negative	Negative	DF	Secondary	3
PED12	2008	Symptomatic	5	2	PCR Pos	79	DEN-1	Negative		DHF	Secondary	3
PED13	2008	Symptomatic	35	2	PCR Pos	83	DEN-3	Negative		DF	Secondary	3
PED14	2008	Symptomatic	30	2	PCR Pos	82	DEN-1	Negative		DF	Secondary	2
PED15	2009	Symptomatic	10	2	PCR+IgM Pos	89	DEN-2	Positive		DF	Secondary	2
PED16	2009	Symptomatic	10	1	PCR Pos	91	DEN-1	Negative		DF	Primary	1
ASED1	2005	Asymptomatic	11	1	PCR Pos	3	DEN-1	Negative	DEN-1		Secondary	1
ASED2	2005	Asymptomatic	9	2	IgM Seroconversion	3	Negative	Positive			Secondary	0
ASED3	2005	Asymptomatic	8	1	PCR Pos	5	DEN-3	Negative			Primary	1
ASED4	2005	Asymptomatic	15	2	PCR+IgM Pos	7	DEN-3	Positive	Negative		Secondary	1
ASED5	2005	Asymptomatic	4	2	IgM Seroconversion	13	Negative	Positive	Negative		Secondary	0
ASED6	2007	Asymptomatic	25	1	PCR Pos	41	DEN-4	Negative	Negative		Secondary	3
ASED7	2007	Asymptomatic	17	2	PCR+IgM Pos	59	DEN-3	Positive			Secondary	4
ASED8	2008	Asymptomatic	6	2	PCR+IgM Pos	69	DEN-3	Positive			Secondary	1
ASED9	2008	Asymptomatic	4	1	PCR+IgM Pos	81	DEN-3	Positive	Negative		Primary	1
ASED10	2008	Asymptomatic	70	2	PCR Pos	83	DEN-3	Negative	Negative		Secondary	1
ASED11	2008	Asymptomatic	33	2	PCR Pos	88	DEN-2	Negative			Primary	1
ASED12	2009	Asymptomatic	45	1	PCR Pos	94	DEN-2	Negative	DEN-2		Secondary	1
ASPED1	2005	Asymptomatic	13	1	IgM Seroconversion	11	Negative	Negative	Negative		Secondary	0
ASPED2	2005	Asymptomatic	9	2	PCR Pos	12	DEN-4	Negative	Negative		Secondary	1
ASPED3	2005	Asymptomatic	10	2	IgM Seroconversion	14	Negative	Negative	Negative		Secondary	0
ASPED4	2006	Asymptomatic	20	2	PCR Pos	24	DEN-2	Negative	Negative		Primary	10
ASPED5	2006	Asymptomatic	12	1	IgM Seroconversion	27	Negative	Negative	Negative		Primary	0
ASPED6	2006	Asymptomatic	29	1	IgM Seroconversion	34	Negative	Negative	Negative		Secondary	0
ASPED7	2007	Asymptomatic	67	1	IgM Seroconversion	38	Negative	Negative	Negative		Secondary	0
ASPED8	2007	Asymptomatic	12	2	IgM Seroconversion	39	Negative	Negative	Negative		Secondary	0
ASPED9	2007	Asymptomatic	52	1	IgM Seroconversion	41	Negative	Negative	Negative		Secondary	0
ASPED10	2007	Asymptomatic	30	2	IgM Seroconversion	43	Negative	Negative			Secondary	0
ASPED11	2007	Asymptomatic	6	1	PCR Pos	45	DEN-2	Negative	Negative		Secondary	1
ASPED12	2007	Asymptomatic	44	2	PCR Pos	53	DEN-4	Negative	Negative		Secondary	5
ASPED13	2007	Asymptomatic	7	2	IgM Seroconversion	53	Negative	Negative			Secondary	0
ASPED14	2007	Asymptomatic	5	2	IgM Seroconversion	56	Negative	Negative			Primary	0
ASPED15	2007	Asymptomatic	32	2	PCR Pos	57	DEN-2	Negative			Secondary	1
ASPED16	2007	Asymptomatic	55	2	PCR Pos	57	DEN-3	Negative			Secondary	1
ASPED17	2007	Asymptomatic	8	1	IgM Seroconversion	58	Negative	Negative			Primary	0
ASPED18	2008	Asymptomatic	65	2	IgM Seroconversion	60	Negative	Negative	Negative		Secondary	0
ASPED19	2008	Asymptomatic	36	2	PCR Pos	63	DEN-4	Negative			Secondary	1
ASPED20	2008	Asymptomatic	19	2	PCR Pos	65	DEN-2	Negative			Secondary	1
ASPED21	2008	Asymptomatic	62	1	IgM Seroconversion	67	Negative	Negative			Secondary	0
ASPED22	2008	Asymptomatic	7	2	IgM Seroconversion	73	Negative	Negative			Secondary	0
ASPED23	2008	Asymptomatic	29	2	PCR Pos	74	DEN-2	Negative			Secondary	1
ASPED24	2008	Asymptomatic	5	1	PCR Pos	86	DEN-1	Negative			Primary	1
ASPED25	2008	Asymptomatic	21	2	IgM Seroconversion	87	Negative	Negative			Secondary	0
ASPED26	2009	Asymptomatic	9	2	PCR Pos	89	DEN-2	Negative			Primary	1
ASPED27	2009	Asymptomatic	45	2	IgM Seroconversion	93	Negative	Negative			Secondary	0
ASPED28	2009	Asymptomatic	47	2	PCR Pos	94	DEN-2	Negative			Primary	6
ASPED29	2009	Asymptomatic	53	2	IgM Seroconversion	94	Negative	Negative			Secondary	0
ASPED30	2009	Asymptomatic	95	2	IgM Seroconversion	94	Negative	Negative			Secondary	0
ASPED31	2009	Asymptomatic	8	1	IgM Seroconversion	99	Negative	Negative			Secondary	0
Note :	NA	Not Applicable
